# Supplementary material for: 4-Amino­phthalimide
Source: Acta Crystallogr Sect E Struct Rep Online. 2008 Jul 31;64(Pt 8):o1654. doi: 10.1107/S160053680802388X (PMC2962252; doi:10.1107/S160053680802388X)
Supplement: Supplementary file 1 [file e-64-o1654-sup1.cif]

##############################################################################
###                                                                        ###
###        Electronic paper (Acta Crystallographica Section E)             ###
###                                                                        ###
##############################################################################
#                                                                            #
# This CIF contains the data in a paper accepted for publication in Acta     #
# Crystallographica Section E. It conforms to the requirements of Notes      #
# for Authors for Section E, and has been peer reviewed under the auspices   #
# of the IUCr Commission on Journals.                                        #
#                                                                            #
# Full details of the Crystallographic Information File format               #
# are given in the paper "The Crystallographic Information File (CIF):       #
# a New Standard Archive File for Crystallography" by S. R. Hall, F. H.      #
# Allen and I. D. Brown [Acta Cryst. (1991), A47, 655-685].                  #
#                                                                            #
# The current version of the core CIF dictionary is obtainable from          #
# ftp://ftp.iucr.org/pub/cif_core.dic. The current version number is 2.4.    #
#                                                                            #
# Software is freely available for graphical display of the structure(s) in  #
# this CIF.  For information consult the CIF home page http://www.iucr.org/  #
# cif/home.html                                                              #
#                                                                            #
# This file may be used for bona fide research purposes within the           #
# scientific community so long as proper attribution is given to the journal # 
# article from which it was obtained.                                        #
#                                                                            #
##############################################################################
                                             
data_global
_audit_creation_method     SHELXL-97
_journal_date_recd_electronic     2008-06-11
_journal_date_accepted     2008-07-28
_journal_name_full     'Acta Crystallographica, Section E'
_journal_year     2008
_journal_volume     64
_journal_issue      8
_journal_page_first     o1654
_journal_page_last     o1654
_journal_paper_category     QO
_journal_coeditor_code     BG2195
_publ_contact_author_name     'Dr. Moloy Sarkar'
_publ_contact_author_address
; Department of Chemistry
National institute of Science Education and research (NISER)
Bhubaneshwar 751005,
India
;
_publ_contact_author_email     msarkar@iopb.res.in
_publ_contact_author_fax     '+91 674 2300142'
_publ_contact_author_phone     '+91 674 2301058'
_publ_section_title
;
4-Aminophthalimide
;
loop_
    _publ_author_name
    _publ_author_address
    'Sarkar , Moloy'
;Department of Chemistry
National Institute of Science Education and Research (NISER)
Bhubaneswar 751005,
Orissa
India
;
data_I
_audit_creation_method     SHELXL-97
_chemical_name_systematic
;
5-aminoisoindole-1,3-dione
;
_chemical_name_common     '4-aminophthalimide'
_chemical_formula_moiety     'C8 H6 N2 O2'
_chemical_formula_sum     'C8 H6 N2 O2'
_chemical_formula_weight     162.15
_chemical_melting_point     ?
_symmetry_cell_setting     Orthorhombic
_symmetry_space_group_name_H-M     Pna21
_symmetry_space_group_name_Hall     'P 2c -2n'
loop_
    _symmetry_equiv_pos_as_xyz
    'x, y, z'
    '-x, -y, z+1/2'
    'x+1/2, -y+1/2, z'
    '-x+1/2, y+1/2, z+1/2'
_cell_length_a     14.5786(19)
_cell_length_b     13.0728(17)
_cell_length_c     3.7216(5)
_cell_angle_alpha     90.00
_cell_angle_beta     90.00
_cell_angle_gamma     90.00
_cell_volume     709.27(16)
_cell_formula_units_Z     4
_cell_measurement_reflns_used     704
_cell_measurement_theta_min     2.79
_cell_measurement_theta_max     18.33
_cell_measurement_temperature     298
_exptl_crystal_description     needle
_exptl_crystal_colour     yellow
_exptl_crystal_size_max     0.25
_exptl_crystal_size_mid     0.08
_exptl_crystal_size_min     0.06
_exptl_crystal_density_diffrn     1.518
_exptl_crystal_density_meas     ?
_exptl_crystal_density_method     'not measured'
_exptl_crystal_F_000     336
_exptl_absorpt_coefficient_mu     0.113
_exptl_absorpt_correction_type     'multi-scan'
_exptl_absorpt_process_details     '(SADABS; Sheldrick, 2003)'
_exptl_absorpt_correction_T_min     0.97
_exptl_absorpt_correction_T_max     0.99
_exptl_special_details
;
;
_diffrn_ambient_temperature     298
_diffrn_radiation_type     MoK\a
_diffrn_radiation_wavelength     0.71073
_diffrn_radiation_source     'fine-focus sealed tube'
_diffrn_radiation_monochromator     graphite
_diffrn_measurement_device_type     'Bruker SMART CCD area-detector'
_diffrn_measurement_method     'phi and omega scans'
_diffrn_detector_area_resol_mean     ?
_diffrn_reflns_number     7856
_diffrn_reflns_av_R_equivalents     0.0860
_diffrn_reflns_av_sigmaI/netI     0.0554
_diffrn_reflns_theta_min     2.09
_diffrn_reflns_theta_max     28.26
_diffrn_reflns_theta_full     25.00
_diffrn_measured_fraction_theta_max     0.978
_diffrn_measured_fraction_theta_full     1.000
_diffrn_reflns_limit_h_min     -19
_diffrn_reflns_limit_h_max     19
_diffrn_reflns_limit_k_min     -17
_diffrn_reflns_limit_k_max     17
_diffrn_reflns_limit_l_min     -4
_diffrn_reflns_limit_l_max     4
_diffrn_standards_number     ?
_diffrn_standards_interval_count     ?
_diffrn_standards_interval_time     ?
_diffrn_standards_decay_%     ?
_refine_special_details
;
Refinement of <i>F</i>^2^ against ALL reflections. The weighted <i>R</i>-factor
<i>wR</i> and goodness of fit <i>S</i> are based on <i>F</i>^2^, conventional
<i>R</i>-factors <i>R</i> are based on <i>F</i>, with <i>F</i> set to zero for
negative <i>F</i>^2^. The threshold expression of <i>F</i>^2^ >
\s(<i>F</i>^2^) is used only for calculating <i>R</i>-factors(gt) <i>etc</i>.
and is not relevant to the choice of reflections for refinement.
<i>R</i>-factors based on <i>F</i>^2^ are statistically about twice as large
as those based on <i>F</i>, and <i>R</i>- factors based on ALL data will be
even larger.
;
_reflns_number_total     978
_reflns_number_gt     636
_reflns_threshold_expression     I>2\s(I)
_refine_ls_structure_factor_coef     Fsqd
_refine_ls_matrix_type     full
_refine_ls_R_factor_all     0.1139
_refine_ls_R_factor_gt     0.0634
_refine_ls_wR_factor_gt     0.1101
_refine_ls_wR_factor_ref     0.1256
_refine_ls_goodness_of_fit_ref     1.093
_refine_ls_restrained_S_all     1.093
_refine_ls_number_reflns     978
_refine_ls_number_parameters     109
_refine_ls_number_restraints     1
_refine_ls_hydrogen_treatment     constr
_refine_ls_weighting_scheme     calc
_refine_ls_weighting_details
         'calc w=1/[\s^2^(Fo^2^)+(0.0542P)^2^+0.1098P] where P=(Fo^2^+2Fc^2^)/3'
_atom_sites_solution_hydrogens     geom
_atom_sites_solution_primary     direct
_atom_sites_solution_secondary     difmap
_refine_ls_shift/su_max     0.000
_refine_ls_shift/su_mean     0.000
_refine_diff_density_max     0.218
_refine_diff_density_min     -0.168
_refine_ls_extinction_method     none
_refine_ls_extinction_coef     ?
_refine_ls_abs_structure_details     ?
loop_
    _atom_type_symbol
    _atom_type_description
    _atom_type_scat_dispersion_real
    _atom_type_scat_dispersion_imag
    _atom_type_scat_source
    'C' 'C' 0.0033 0.0016
                         'International Tables Vol C Tables 4.2.6.8 and 6.1.1.4'
    'H' 'H' 0.0000 0.0000
                         'International Tables Vol C Tables 4.2.6.8 and 6.1.1.4'
    'N' 'N' 0.0061 0.0033
                         'International Tables Vol C Tables 4.2.6.8 and 6.1.1.4'
    'O' 'O' 0.0106 0.0060
                         'International Tables Vol C Tables 4.2.6.8 and 6.1.1.4'
_computing_data_collection     'SMART (Bruker, 1997)'
_computing_cell_refinement     'SAINT (Bruker, 1997)'
_computing_data_reduction     'SAINT (Bruker, 1997)'
_computing_structure_solution     'SHELXS97 (Sheldrick, 2008)'
_computing_structure_refinement     'SHELXL97 (Sheldrick, 2008)'
_computing_molecular_graphics     'SHELXTL (Sheldrick, 2008)'
_computing_publication_material     'SHELXTL (Sheldrick, 2008)'
loop_
    _atom_site_type_symbol
    _atom_site_label
    _atom_site_fract_x
    _atom_site_fract_y
    _atom_site_fract_z
    _atom_site_U_iso_or_equiv
    _atom_site_adp_type
    _atom_site_calc_flag
    _atom_site_refinement_flags
    _atom_site_occupancy
    _atom_site_disorder_assembly
    _atom_site_disorder_group
    O O1 0.60766(19) 0.53133(19) 1.0695(10) 0.0556(10) Uani d . 1 . .
    O O2 0.41159(18) 0.7846(2) 1.4175(11) 0.0559(9) Uani d . 1 . .
    N N1 0.4932(2) 0.6407(2) 1.2599(11) 0.0445(9) Uani d . 1 . .
    H H1 0.4542 0.5954 1.3284 0.053 Uiso calc R 1 . .
    N N2 0.6919(2) 1.0180(2) 0.8617(13) 0.0599(12) Uani d . 1 . .
    H H2A 0.6551 1.0669 0.9164 0.072 Uiso calc R 1 . .
    H H2B 0.7443 1.0315 0.7663 0.072 Uiso calc R 1 . .
    C C1 0.5777(3) 0.6181(3) 1.1116(14) 0.0411(10) Uani d . 1 . .
    C C2 0.7055(3) 0.7394(3) 0.8804(12) 0.0400(10) Uani d . 1 . .
    H H2 0.7459 0.6875 0.8153 0.048 Uiso calc R 1 . .
    C C3 0.7288(3) 0.8405(3) 0.8309(11) 0.0423(11) Uani d . 1 . .
    H H3 0.7857 0.8569 0.7338 0.051 Uiso calc R 1 . .
    C C4 0.6676(3) 0.9196(3) 0.9256(12) 0.0386(10) Uani d . 1 . .
    C C5 0.5831(3) 0.8952(3) 1.0800(12) 0.0359(10) Uani d . 1 . .
    H H5 0.5424 0.9464 1.1489 0.043 Uiso calc R 1 . .
    C C6 0.4787(3) 0.7455(3) 1.2853(12) 0.0402(10) Uani d . 1 . .
    C C7 0.5613(2) 0.7937(3) 1.1281(12) 0.0346(9) Uani d . 1 . .
    C C8 0.6212(3) 0.7165(3) 1.0282(11) 0.0350(10) Uani d . 1 . .
loop_
    _atom_site_aniso_label
    _atom_site_aniso_U_11
    _atom_site_aniso_U_22
    _atom_site_aniso_U_33
    _atom_site_aniso_U_12
    _atom_site_aniso_U_13
    _atom_site_aniso_U_23
    O1 0.054(2) 0.0267(15) 0.086(3) 0.0020(13) -0.0039(19) -0.0037(18)
    O2 0.0478(17) 0.0435(17) 0.076(2) 0.0027(14) 0.0124(18) 0.0012(19)
    N1 0.0401(19) 0.0284(17) 0.065(2) -0.0068(15) 0.0033(19) 0.005(2)
    N2 0.056(2) 0.038(2) 0.086(3) -0.0050(17) 0.012(3) 0.001(2)
    C1 0.042(2) 0.033(2) 0.049(3) -0.0026(19) -0.005(2) 0.000(2)
    C2 0.039(2) 0.037(2) 0.044(3) 0.0043(17) 0.002(2) -0.002(2)
    C3 0.045(2) 0.039(2) 0.043(3) -0.0019(18) 0.002(2) 0.001(2)
    C4 0.040(2) 0.034(2) 0.041(2) -0.0048(17) -0.003(2) 0.002(2)
    C5 0.041(2) 0.025(2) 0.041(2) 0.0078(16) -0.004(2) -0.003(2)
    C6 0.039(2) 0.036(2) 0.047(3) 0.0022(18) -0.002(2) -0.001(2)
    C7 0.035(2) 0.033(2) 0.036(2) -0.0011(16) -0.0067(19) 0.0014(19)
    C8 0.040(2) 0.030(2) 0.035(3) 0.0012(18) -0.0032(18) 0.0008(19)
_geom_special_details
;
All e.s.d.'s (except the e.s.d. in the dihedral angle between two l.s. planes)
are estimated using the full covariance matrix. The cell e.s.d.'s are taken
into account individually in the estimation of e.s.d.'s in distances, angles
and torsion angles; correlations between e.s.d.'s in cell parameters are only
used when they are defined by crystal symmetry. An approximate (isotropic)
treatment of cell e.s.d.'s is used for estimating e.s.d.'s involving l.s.
planes.
;
loop_
    _geom_bond_atom_site_label_1
    _geom_bond_atom_site_label_2
    _geom_bond_site_symmetry_2
    _geom_bond_distance
    _geom_bond_publ_flag
    O1 C1 . 1.226(4) ?
    O2 C6 . 1.209(4) ?
    N1 C1 . 1.381(5) ?
    N1 C6 . 1.389(5) ?
    N1 H1 . 0.8600 ?
    N2 C4 . 1.356(5) ?
    N2 H2A . 0.8600 ?
    N2 H2B . 0.8600 ?
    C1 C8 . 1.467(5) ?
    C2 C3 . 1.378(6) ?
    C2 C8 . 1.380(5) ?
    C2 H2 . 0.9300 ?
    C3 C4 . 1.411(5) ?
    C3 H3 . 0.9300 ?
    C4 C5 . 1.396(5) ?
    C5 C7 . 1.377(5) ?
    C5 H5 . 0.9300 ?
    C6 C7 . 1.479(5) ?
    C7 C8 . 1.385(5) ?
loop_
    _geom_angle_atom_site_label_1
    _geom_angle_atom_site_label_2
    _geom_angle_atom_site_label_3
    _geom_angle_site_symmetry_1
    _geom_angle_site_symmetry_3
    _geom_angle
    _geom_angle_publ_flag
    C1 N1 C6 . . 112.0(3) ?
    C1 N1 H1 . . 124.0 ?
    C6 N1 H1 . . 124.0 ?
    C4 N2 H2A . . 120.0 ?
    C4 N2 H2B . . 120.0 ?
    H2A N2 H2B . . 120.0 ?
    O1 C1 N1 . . 124.6(4) ?
    O1 C1 C8 . . 129.0(4) ?
    N1 C1 C8 . . 106.4(3) ?
    C3 C2 C8 . . 118.8(4) ?
    C3 C2 H2 . . 120.6 ?
    C8 C2 H2 . . 120.6 ?
    C2 C3 C4 . . 120.9(4) ?
    C2 C3 H3 . . 119.5 ?
    C4 C3 H3 . . 119.5 ?
    N2 C4 C5 . . 121.3(4) ?
    N2 C4 C3 . . 119.0(4) ?
    C5 C4 C3 . . 119.6(3) ?
    C7 C5 C4 . . 118.5(3) ?
    C7 C5 H5 . . 120.8 ?
    C4 C5 H5 . . 120.8 ?
    O2 C6 N1 . . 124.6(4) ?
    O2 C6 C7 . . 129.8(4) ?
    N1 C6 C7 . . 105.6(3) ?
    C5 C7 C8 . . 121.5(4) ?
    C5 C7 C6 . . 130.5(4) ?
    C8 C7 C6 . . 108.0(3) ?
    C2 C8 C7 . . 120.7(3) ?
    C2 C8 C1 . . 131.3(4) ?
    C7 C8 C1 . . 108.0(4) ?
loop_
    _geom_hbond_atom_site_label_D
    _geom_hbond_atom_site_label_H
    _geom_hbond_atom_site_label_A
    _geom_hbond_site_symmetry_A
    _geom_hbond_distance_DH
    _geom_hbond_distance_HA
    _geom_hbond_distance_DA
    _geom_hbond_angle_DHA
    N1 H1 O1 2_665 0.86 2.09 2.924(4) 163.7
    N2 H2B O1 4_654 0.86 2.28 3.122(5) 166.6
    N2 H2A O2 2_674 0.86 2.17 2.996(4) 161.0
