# Supplementary material for: 4-Amino­phthalimide
Source: Acta Crystallogr Sect E Struct Rep Online. 2008 Jul 31;64(Pt 8):o1654. doi: 10.1107/S160053680802388X (PMC2962252; doi:10.1107/S160053680802388X)
Supplement: Supplementary file 2 [file e-64-o1654-Isup2.hkl]

# 
# h,k,l, Fc-squared, Fo-squared, sigma(Fo-squared) and status flag 
# 
data_I
_shelx_title ' ms41 in Pna2(1)' 
_shelx_refln_list_code          4 
_shelx_F_calc_maximum      116.47 
_exptl_crystal_F_000       336.00 
_reflns_d_resolution_high  0.7506 
 
loop_ 
 _symmetry_equiv_pos_as_xyz 
 'x, y, z' 
 '-x, -y, z+1/2' 
 'x+1/2, -y+1/2, z' 
 '-x+1/2, y+1/2, z+1/2' 
 
_cell_length_a    14.5786 
_cell_length_b    13.0728 
_cell_length_c     3.7216 
_cell_angle_alpha  90.000 
_cell_angle_beta   90.000 
_cell_angle_gamma  90.000 
 
_shelx_F_squared_multiplier     1.000 
 
loop_ 
 _refln_index_h 
 _refln_index_k 
 _refln_index_l 
 _refln_F_squared_calc 
 _refln_F_squared_meas 
 _refln_F_squared_sigma 
 _refln_observed_status 
   2   0   0      969.49      883.23      9.20 o 
   4   0   0       85.71      101.89      4.72 o 
   6   0   0      854.50      887.24     11.91 o 
   8   0   0       45.59       50.78      4.36 o 
  10   0   0      818.97      875.28     14.38 o 
  12   0   0      113.86       99.48     11.32 o 
  14   0   0       20.52       13.45     14.76 o 
  16   0   0        0.86      -10.66     10.66 o 
  18   0   0        0.14       -2.76     12.63 o 
   1   1   0      100.94      108.76      1.59 o 
   2   1   0     2568.32     2416.26     16.18 o 
   3   1   0     1766.59     1503.86     11.05 o 
   4   1   0      273.03      230.60      3.61 o 
   5   1   0      913.36      800.12      7.47 o 
   6   1   0       20.71       20.05      2.12 o 
   7   1   0      356.95      340.42      5.78 o 
   8   1   0      327.58      326.82      5.50 o 
   9   1   0      463.66      450.97      6.82 o 
  10   1   0        8.01        9.88      3.12 o 
  11   1   0        0.00        0.59      3.18 o 
  12   1   0      230.94      247.06      7.20 o 
  13   1   0        7.57        7.87      5.27 o 
  14   1   0      105.97      105.63      9.06 o 
  15   1   0        7.12        0.10      7.33 o 
  16   1   0       15.72       15.36      8.17 o 
  17   1   0        1.34       -8.54      8.54 o 
  18   1   0        1.79       -7.29     10.82 o 
  19   1   0        4.43       14.50     12.46 o 
   0   2   0     1926.58     2068.51     19.89 o 
   1   2   0      131.48      159.50      2.34 o 
   2   2   0     1182.82     1082.23      8.35 o 
   3   2   0      460.97      493.36      5.14 o 
   4   2   0      716.11      634.84      6.21 o 
   5   2   0      221.09      213.15      3.80 o 
   6   2   0      263.50      266.15      4.44 o 
   7   2   0      386.97      422.74      5.84 o 
   8   2   0       29.99       33.71      2.74 o 
   9   2   0       87.55       86.05      3.71 o 
  10   2   0        0.00        0.57      2.91 o 
  11   2   0       34.86       24.38      4.24 o 
  12   2   0       13.10       14.92      4.24 o 
  13   2   0        4.20        3.82      4.72 o 
  14   2   0       69.87       84.38      7.12 o 
  15   2   0        9.75        6.56     10.26 o 
  16   2   0        0.01       -2.99      9.73 o 
  17   2   0        2.73        0.65     10.32 o 
  18   2   0        1.02      -11.74     13.47 o 
  19   2   0       11.44       20.94     18.68 o 
   1   3   0        0.13        3.98      1.77 o 
   2   3   0     1397.87     1434.79     11.02 o 
   3   3   0       14.70       17.70      1.89 o 
   4   3   0     1778.78     1830.84     13.97 o 
   5   3   0     2266.07     2285.70     17.14 o 
   6   3   0      133.75      142.62      5.21 o 
   7   3   0      483.23      530.72      6.69 o 
   8   3   0       39.09       35.08      2.83 o 
   9   3   0        2.47        3.26      2.62 o 
  10   3   0      184.09      188.95      5.12 o 
  11   3   0       39.87       41.20      4.38 o 
  12   3   0       43.83       44.05      5.46 o 
  13   3   0       19.45       16.58      5.03 o 
  14   3   0      363.99      344.10     12.56 o 
  15   3   0       63.64       90.45     13.16 o 
  16   3   0        0.76       -0.04      9.55 o 
  17   3   0        0.24       16.77     12.30 o 
  18   3   0        0.01       17.16     13.71 o 
   0   4   0     1001.68      967.66     11.92 o 
   1   4   0        1.18        3.80      2.00 o 
   2   4   0      244.02      212.21      3.74 o 
   3   4   0      198.15      203.32      3.73 o 
   4   4   0      393.15      408.05      5.21 o 
   5   4   0      257.13      273.20      4.47 o 
   6   4   0        0.25        1.38      1.84 o 
   7   4   0        3.03        5.84      3.00 o 
   8   4   0        6.52        3.97      2.55 o 
   9   4   0       26.02       24.27      3.18 o 
  10   4   0      113.85      106.14      4.98 o 
  11   4   0       10.43       14.47      4.67 o 
  12   4   0      317.97      263.45      8.60 o 
  13   4   0       22.61       26.46      5.69 o 
  14   4   0       64.97       71.63      7.06 o 
  15   4   0        5.44        9.32      7.44 o 
  16   4   0        0.19       16.17     11.88 o 
  17   4   0        0.71        6.53     12.34 o 
  18   4   0        2.72       -4.29     12.82 o 
   1   5   0      123.85      124.33      3.28 o 
   2   5   0      123.32      150.23      3.58 o 
   3   5   0      407.35      427.45      5.60 o 
   4   5   0       69.87       79.33      2.99 o 
   5   5   0       70.06       86.82      3.12 o 
   6   5   0      231.70      215.73      4.45 o 
   7   5   0      497.16      549.33      9.25 o 
   8   5   0        2.54        7.04      2.68 o 
   9   5   0       53.22       50.99      3.84 o 
  10   5   0       20.99       28.42      4.65 o 
  11   5   0        7.43        2.41      5.11 o 
  12   5   0       19.48       18.23      5.55 o 
  13   5   0       41.08       45.25      6.73 o 
  14   5   0       52.74       54.61      6.83 o 
  15   5   0       30.30       26.00      9.00 o 
  16   5   0        4.85       12.86      9.15 o 
  17   5   0        0.02       -0.14     22.29 o 
   0   6   0      190.19      184.74      7.80 o 
   1   6   0     1570.96     1736.98     14.29 o 
   2   6   0      215.59      210.44      4.55 o 
   3   6   0      177.29      167.64      4.12 o 
   4   6   0      202.59      215.56      4.65 o 
   5   6   0      110.03      123.02      6.13 o 
   6   6   0       10.00       14.48      2.31 o 
   7   6   0      444.95      444.02      6.70 o 
   8   6   0       81.82       86.77      4.00 o 
   9   6   0       43.99       46.39      5.72 o 
  10   6   0        0.31        3.31      5.11 o 
  11   6   0      260.08      232.23      8.95 o 
  12   6   0        7.88        5.10      5.21 o 
  13   6   0       52.03       45.93      7.22 o 
  14   6   0        0.01        9.11      6.42 o 
  15   6   0        0.03        8.89      8.54 o 
  16   6   0       19.66       29.86     10.05 o 
  17   6   0        0.00       29.67     11.05 o 
   1   7   0      947.24     1010.28     10.29 o 
   2   7   0       37.45       38.63      3.02 o 
   3   7   0      353.85      363.99      5.94 o 
   4   7   0      170.52      170.89      4.52 o 
   5   7   0      149.76      141.14      5.59 o 
   6   7   0       89.47       87.20      3.68 o 
   7   7   0        0.07        3.06      2.90 o 
   8   7   0       42.92       44.36      4.51 o 
   9   7   0       73.71       69.27      6.29 o 
  10   7   0      286.59      282.74      9.51 o 
  11   7   0      172.04      167.58      9.88 o 
  12   7   0        4.32       10.84      6.78 o 
  13   7   0      132.68      119.02      9.29 o 
  14   7   0        3.44        1.90      7.73 o 
  15   7   0        0.24       -1.89      6.83 o 
  16   7   0       38.74       74.56     19.46 o 
  17   7   0        0.51       14.73     16.55 o 
   0   8   0      537.85      543.74     10.79 o 
   1   8   0        6.95        7.92      2.83 o 
   2   8   0       93.75       89.85      4.90 o 
   3   8   0       81.16       87.61      3.95 o 
   4   8   0      183.72      191.33      5.16 o 
   5   8   0       35.85       33.20      4.84 o 
   6   8   0       16.58       12.96      3.70 o 
   7   8   0       89.45       97.32      4.96 o 
   8   8   0        0.40        2.24      6.75 o 
   9   8   0       32.41       32.86      7.41 o 
  10   8   0      191.03      187.20     10.20 o 
  11   8   0       22.22       30.70     10.87 o 
  12   8   0        1.40       -1.37      6.66 o 
  13   8   0        6.16       20.20      7.14 o 
  14   8   0       26.69       30.12      9.11 o 
  15   8   0       18.21       32.07      8.14 o 
  16   8   0        0.01        2.96      9.70 o 
  17   8   0        1.94       56.05     19.25 o 
   1   9   0       33.66       36.04      3.63 o 
   2   9   0        0.56        4.53      3.13 o 
   3   9   0       19.78       23.90      3.52 o 
   4   9   0       18.09       19.99      4.00 o 
   5   9   0       86.95       90.36      5.56 o 
   6   9   0      111.61      126.79      6.47 o 
   7   9   0       40.58       42.32     13.58 o 
   8   9   0      300.12      288.99     11.55 o 
   9   9   0       27.23       45.86      7.58 o 
  10   9   0        8.73        0.51      6.70 o 
  11   9   0       75.95       78.07      8.67 o 
  12   9   0        7.69        8.60      9.70 o 
  13   9   0        1.60        4.72      7.11 o 
  14   9   0        4.41        9.10      7.56 o 
  15   9   0        0.15        9.15      7.80 o 
  16   9   0        0.98       -0.02     11.01 o 
   0  10   0        1.80       -0.76      5.69 o 
   1  10   0      775.40      743.11      9.99 o 
   2  10   0        8.19        8.70      4.20 o 
   3  10   0      100.10      105.97      5.59 o 
   4  10   0      389.17      341.27      8.10 o 
   5  10   0       38.04       28.33      5.32 o 
   6  10   0      206.79      186.45      7.34 o 
   7  10   0       59.93       50.33      7.60 o 
   8  10   0      200.44      172.47      9.83 o 
   9  10   0       84.46       93.45      8.91 o 
  10  10   0       15.54       24.29      7.55 o 
  11  10   0       16.86       19.83      7.70 o 
  12  10   0       19.88       26.85      7.95 o 
  13  10   0        7.92       10.92      8.25 o 
  14  10   0        0.02       21.43      8.51 o 
  15  10   0        1.79        3.67      9.89 o 
   1  11   0      240.82      239.39      7.43 o 
   2  11   0       76.71       79.79      6.78 o 
   3  11   0       19.94       20.99      5.26 o 
   4  11   0      620.99      588.16     12.72 o 
   5  11   0       34.62       40.16      5.50 o 
   6  11   0       49.70       34.00      9.23 o 
   7  11   0       17.97        8.38      7.18 o 
   8  11   0        2.01        2.54      6.93 o 
   9  11   0       43.13       40.55      8.07 o 
  10  11   0        0.65       12.59      8.51 o 
  11  11   0       17.96        8.40      8.44 o 
  12  11   0        2.67       16.02      8.08 o 
  13  11   0        0.38        8.29      8.54 o 
  14  11   0        0.00        4.59      8.79 o 
   0  12   0       65.24       87.96      9.40 o 
   1  12   0       10.10       12.29      5.93 o 
   2  12   0      206.80      203.66      9.13 o 
   3  12   0       17.51       21.34      5.43 o 
   4  12   0      180.21      189.36     17.55 o 
   5  12   0        0.00        6.72      5.64 o 
   6  12   0      181.93      175.68     10.39 o 
   7  12   0       15.13       18.25      7.62 o 
   8  12   0        0.13        1.79      7.27 o 
   9  12   0       14.17       21.06      9.19 o 
  10  12   0        4.46       19.54      8.02 o 
  11  12   0        6.49       27.54      9.23 o 
  12  12   0        2.72       19.27      8.86 o 
  13  12   0        9.97       19.66      9.45 o 
   1  13   0        0.98        4.95      7.21 o 
   2  13   0        3.63       -3.62      7.36 o 
   3  13   0       55.37       46.57      7.35 o 
   4  13   0        1.31        7.91      7.28 o 
   5  13   0       27.76       33.22      7.63 o 
   6  13   0        8.62       13.33      7.29 o 
   7  13   0        2.59        5.54      7.17 o 
   8  13   0       66.70      100.44     10.12 o 
   9  13   0        0.09       12.24      8.92 o 
  10  13   0        4.10       16.98      8.65 o 
  11  13   0        0.93        6.06      8.91 o 
  12  13   0        0.84       21.58     12.95 o 
   0  14   0        0.74       -0.07     11.11 o 
   1  14   0        1.22       -4.66      7.84 o 
   2  14   0        0.67        4.85      7.62 o 
   3  14   0        0.00       -7.88      7.88 o 
   4  14   0        0.74        3.03     17.95 o 
   5  14   0        4.35        4.21      9.03 o 
   6  14   0       27.91       35.23     12.39 o 
   7  14   0        1.98       23.33      7.86 o 
   8  14   0        4.06       11.69      7.96 o 
   9  14   0        9.49       22.10      8.53 o 
  10  14   0        6.23       22.88      9.70 o 
  11  14   0       12.54       74.95     23.35 o 
   1  15   0        2.72        2.88      8.28 o 
   2  15   0        0.37       -8.83      8.83 o 
   3  15   0       12.15       11.24     10.03 o 
   4  15   0        5.42       -0.52     12.27 o 
   5  15   0        5.76       -6.30     12.10 o 
   6  15   0       13.04       26.32     13.26 o 
   7  15   0        1.06       29.12     13.82 o 
   8  15   0       30.07       51.57     14.69 o 
   9  15   0        2.45       14.06     18.10 o 
   0  16   0       66.39       56.46     15.04 o 
   1  16   0        0.31       -5.63      9.87 o 
   2  16   0        2.51       20.48     10.81 o 
   3  16   0        0.00       -7.61     12.49 o 
   4  16   0       53.30       60.71     15.22 o 
   5  16   0        0.08        7.46     14.15 o 
   1  17   0        1.15       -7.78     13.65 o 
   2  17   0       14.58       38.34     22.09 o 
   2   0   1    13565.38    13960.58     93.73 o 
   4   0   1     2049.30     1997.60     15.06 o 
   6   0   1      695.65      630.60      7.03 o 
   8   0   1      787.38      795.40      8.73 o 
  10   0   1      218.82      225.00      8.65 o 
  12   0   1      119.93      114.43      6.43 o 
  14   0   1       62.31       57.65      6.02 o 
  16   0   1        8.85       17.29      7.69 o 
  18   0   1        3.37      -13.50     13.50 o 
   0   1   1     4450.64     4436.76     31.64 o 
   1   1   1     1583.68     1531.31      8.53 o 
   2   1   1     5671.23     5816.37     31.49 o 
   3   1   1      390.64      354.41      3.72 o 
   4   1   1       69.89       68.20      1.85 o 
   5   1   1       70.76       80.26      2.10 o 
   6   1   1       41.62       47.80      2.04 o 
   7   1   1      394.33      386.56      4.31 o 
   8   1   1       10.86       11.35      1.98 o 
   9   1   1       93.97      104.55      3.23 o 
  10   1   1       33.91       32.45      2.96 o 
  11   1   1       61.60       73.55      3.93 o 
  12   1   1      100.74      106.16      4.41 o 
  13   1   1        5.38        9.41      3.22 o 
  14   1   1       11.40       14.90      4.34 o 
  15   1   1        8.35       12.26      4.13 o 
  16   1   1       20.24       23.20      6.19 o 
  17   1   1        1.74       -2.80      7.10 o 
  18   1   1        7.96       10.43      8.62 o 
   1   2   1      351.64      311.91      3.81 o 
   2   2   1      109.26      122.70      1.94 o 
   3   2   1      123.32      121.57      2.73 o 
   4   2   1      487.65      467.01      4.41 o 
   5   2   1      549.68      566.76      5.14 o 
   6   2   1       40.85       43.06      2.22 o 
   7   2   1      126.69      141.32      3.23 o 
   8   2   1      114.04      119.30      3.26 o 
   9   2   1      177.93      181.54      3.96 o 
  10   2   1      152.39      141.95      3.88 o 
  11   2   1        6.91        6.41      2.96 o 
  12   2   1       69.99       62.11      4.07 o 
  13   2   1       60.51       58.21      4.15 o 
  14   2   1       67.27       66.84      5.21 o 
  15   2   1        7.51        2.34      4.27 o 
  16   2   1       25.18       15.90      7.70 o 
  17   2   1       12.52       18.62      6.80 o 
  18   2   1        3.34        4.28     13.52 o 
   0   3   1      780.69      777.22      7.22 o 
   1   3   1       51.27       48.65      1.56 o 
   2   3   1      501.57      467.71      4.11 o 
   3   3   1      498.41      517.37      4.48 o 
   4   3   1      342.26      344.40      3.94 o 
   5   3   1      154.63      170.35      3.36 o 
   6   3   1      242.43      225.16      3.65 o 
   7   3   1      365.25      314.82      4.41 o 
   8   3   1       24.77       25.06      2.48 o 
   9   3   1       11.00        8.80      2.46 o 
  10   3   1       73.52       62.41      3.48 o 
  11   3   1       30.82       38.36      3.56 o 
  12   3   1      279.51      256.46      5.97 o 
  13   3   1        9.18       15.08      3.68 o 
  14   3   1       24.12       29.73      4.60 o 
  15   3   1        7.65        7.86      4.85 o 
  16   3   1       43.58       40.19      5.82 o 
  17   3   1       13.73       13.63      8.07 o 
  18   3   1        4.86      -10.85     13.42 o 
   1   4   1      104.90      111.74      2.35 o 
   2   4   1      624.15      613.46      5.16 o 
   3   4   1       91.59      100.05      2.89 o 
   4   4   1       35.65       37.46      2.15 o 
   5   4   1      309.96      316.05      4.41 o 
   6   4   1      159.82      154.85      3.24 o 
   7   4   1       45.72       51.18      2.60 o 
   8   4   1       72.44       71.57      3.25 o 
   9   4   1       60.88       65.81      3.57 o 
  10   4   1      123.36      116.34      4.36 o 
  11   4   1       29.82       28.03      3.94 o 
  12   4   1       94.19       91.65      4.81 o 
  13   4   1        3.94        5.86      3.96 o 
  14   4   1       55.60       48.76      4.96 o 
  15   4   1        3.74        4.01      6.19 o 
  16   4   1       45.93       50.91      6.24 o 
  17   4   1        5.28        6.17      7.28 o 
  18   4   1        3.32       10.83     14.56 o 
   0   5   1      283.29      284.35      4.68 o 
   1   5   1      102.71       96.12      2.18 o 
   2   5   1       78.61       83.37      2.50 o 
   3   5   1        1.46        2.49      1.76 o 
   4   5   1      163.63      163.57      3.15 o 
   5   5   1      374.96      404.03      5.96 o 
   6   5   1      160.40      154.08      3.94 o 
   7   5   1      106.18      117.13      4.04 o 
   8   5   1       39.00       35.49      3.16 o 
   9   5   1       83.88       87.14      3.98 o 
  10   5   1       18.03       13.47      3.22 o 
  11   5   1       76.75       77.17      4.07 o 
  12   5   1       47.68       44.56      4.00 o 
  13   5   1       24.81       19.33      4.13 o 
  14   5   1       40.76       45.12      5.47 o 
  15   5   1        5.34       11.97      5.40 o 
  16   5   1        8.46        1.35      6.59 o 
  17   5   1        4.82       -6.96      6.96 o 
  18   5   1       11.06        3.37     22.73 o 
   1   6   1      842.41      863.56      6.26 o 
   2   6   1      192.18      203.13      3.59 o 
   3   6   1      426.72      445.59      5.03 o 
   4   6   1       11.71       11.81      2.10 o 
   5   6   1      316.34      296.69      4.69 o 
   6   6   1        0.67        2.21      2.30 o 
   7   6   1       48.89       54.15      3.19 o 
   8   6   1       50.25       60.90      3.45 o 
   9   6   1      251.71      248.01      7.39 o 
  10   6   1       32.11       34.82      3.42 o 
  11   6   1       48.78       37.66      3.88 o 
  12   6   1       17.95       17.52      3.83 o 
  13   6   1       47.63       48.13      5.03 o 
  14   6   1        8.74        6.17      4.89 o 
  15   6   1       24.28       35.77      6.20 o 
  16   6   1        5.33       11.97      6.06 o 
  17   6   1        3.67       13.17      7.82 o 
   0   7   1       58.17       58.53      3.28 o 
   1   7   1       99.84      111.18      2.65 o 
   2   7   1      215.90      216.94      3.61 o 
   3   7   1      400.55      375.09      4.94 o 
   4   7   1       75.20       81.50      3.35 o 
   5   7   1      121.65      137.73      4.18 o 
   6   7   1       22.45       22.53      2.89 o 
   7   7   1        8.31        9.56      2.65 o 
   8   7   1      193.39      196.42      5.06 o 
   9   7   1       72.35       71.57      3.99 o 
  10   7   1       13.65       17.07      3.32 o 
  11   7   1      121.75      115.10      4.93 o 
  12   7   1       45.23       45.81      4.97 o 
  13   7   1       61.23       57.75      5.79 o 
  14   7   1       26.35       35.20      5.61 o 
  15   7   1       13.71       20.48      7.24 o 
  16   7   1        4.13       10.73      6.90 o 
  17   7   1        1.90       11.55     11.00 o 
   1   8   1      203.84      204.26      4.11 o 
   2   8   1        9.09       11.31      2.47 o 
   3   8   1       46.88       60.01      3.04 o 
   4   8   1        9.52        7.08      2.66 o 
   5   8   1       24.20       20.58      3.08 o 
   6   8   1      129.60      122.22      4.63 o 
   7   8   1       31.90       31.32      3.59 o 
   8   8   1       77.00       79.67      4.02 o 
   9   8   1      124.71      120.95      4.57 o 
  10   8   1       48.21       47.60      4.03 o 
  11   8   1       18.28       20.20      4.57 o 
  12   8   1       28.14       25.95      4.80 o 
  13   8   1       25.37       21.58      4.93 o 
  14   8   1        3.53        7.71      5.21 o 
  15   8   1        2.51        9.96      6.89 o 
  16   8   1       25.13       41.08     11.37 o 
   0   9   1      181.40      175.23      6.60 o 
   1   9   1       10.10       12.06      2.98 o 
   2   9   1       96.50       95.83      3.56 o 
   3   9   1       99.23       89.65      3.61 o 
   4   9   1       37.01       38.56      3.25 o 
   5   9   1       42.46       46.68      3.71 o 
   6   9   1      269.45      238.33      5.63 o 
   7   9   1        0.51        2.30      2.92 o 
   8   9   1       70.64       69.54      4.32 o 
   9   9   1       61.12       70.62      4.42 o 
  10   9   1       54.15       51.47      4.72 o 
  11   9   1       12.10       11.63      4.57 o 
  12   9   1       32.57       31.92      5.22 o 
  13   9   1       13.14       13.81      5.32 o 
  14   9   1        4.77       21.92      6.36 o 
  15   9   1        3.31       13.66      6.55 o 
   1  10   1      266.40      257.52      5.58 o 
   2  10   1      120.84      111.43      4.38 o 
   3  10   1      315.18      314.28      5.78 o 
   4  10   1      125.93      132.91      5.27 o 
   5  10   1       57.58       56.91      3.91 o 
   6  10   1       80.50       79.17      4.22 o 
   7  10   1       60.14       61.60      4.44 o 
   8  10   1        5.97        3.12      3.38 o 
   9  10   1       44.32       42.95      4.27 o 
  10  10   1       85.17       89.97      5.86 o 
  11  10   1       18.11       23.18      5.58 o 
  12  10   1        1.98       10.82      5.32 o 
  13  10   1        4.47       14.75      5.76 o 
  14  10   1        9.48       22.80      6.80 o 
  15  10   1        2.97       10.90     16.83 o 
   0  11   1      330.56      304.48      8.68 o 
   1  11   1       90.01       89.99      4.51 o 
   2  11   1      221.49      216.08      8.10 o 
   3  11   1       39.32       42.04      3.89 o 
   4  11   1      103.28      103.58      5.08 o 
   5  11   1       17.84       18.65      3.81 o 
   6  11   1      190.75      189.94      5.97 o 
   7  11   1       54.84       60.29      4.61 o 
   8  11   1       70.83       84.49      4.89 o 
   9  11   1        5.84       17.47      5.16 o 
  10  11   1        2.29        6.77      5.18 o 
  11  11   1       12.89       12.53      5.69 o 
  12  11   1        1.12       19.73      6.07 o 
  13  11   1        0.17        8.46      6.36 o 
  14  11   1        4.25       34.39     27.21 o 
   1  12   1       27.97       25.59      3.71 o 
   2  12   1      146.69      144.77      5.26 o 
   3  12   1       14.02       10.57      4.04 o 
   4  12   1      181.42      160.99      6.69 o 
   5  12   1       64.89       65.62      5.30 o 
   6  12   1       86.42       89.25      5.86 o 
   7  12   1       13.18       14.42      4.59 o 
   8  12   1       30.58       46.10      5.85 o 
   9  12   1        1.77        9.26      5.29 o 
  10  12   1        4.49       11.91      5.42 o 
  11  12   1        2.49       15.63      7.29 o 
  12  12   1        1.23       10.23      6.27 o 
  13  12   1        4.90       23.47     11.48 o 
   0  13   1       15.69       13.14      5.08 o 
   1  13   1       17.35       18.35      4.29 o 
   2  13   1        2.78        1.01      4.07 o 
   3  13   1       11.24       16.69      4.54 o 
   4  13   1        7.32       11.61      4.46 o 
   5  13   1        3.82        1.31      4.90 o 
   6  13   1       20.66       27.36      5.96 o 
   7  13   1        5.51        3.11      5.11 o 
   8  13   1        0.86       14.00      6.37 o 
   9  13   1        0.11        5.21      6.62 o 
  10  13   1       12.06       13.06      6.36 o 
  11  13   1       14.04       25.22      7.99 o 
  12  13   1       17.04       48.66     29.69 o 
   1  14   1        0.26        1.72      4.58 o 
   2  14   1       10.45       18.68      4.69 o 
   3  14   1        3.89        5.77      4.88 o 
   4  14   1        7.32        7.82      5.05 o 
   5  14   1        1.50        5.46      5.27 o 
   6  14   1       10.66       -3.03      6.28 o 
   7  14   1        1.68        9.91      6.60 o 
   8  14   1       21.66       37.79      7.70 o 
   9  14   1        1.54       15.93      7.50 o 
  10  14   1        6.05       17.34     16.75 o 
   0  15   1        0.86       -8.81      8.81 o 
   1  15   1        5.38        5.54      6.16 o 
   2  15   1        1.85       -0.86      5.64 o 
   3  15   1        2.80       -5.60      5.60 o 
   4  15   1        3.30        7.03      6.76 o 
   5  15   1        2.11        5.20      5.56 o 
   6  15   1       14.55       33.58      7.53 o 
   7  15   1        2.23        8.80      7.48 o 
   8  15   1       16.41       35.04     14.49 o 
   1  16   1        0.73        0.41      8.03 o 
   2  16   1       47.39       32.80      8.90 o 
   3  16   1        1.39        0.60      9.40 o 
   4  16   1        4.52        1.88      7.62 o 
   5  16   1        7.33       14.59     10.41 o 
   6  16   1       17.14       36.76     20.44 o 
   0   0   2      177.64      161.49      5.92 o 
   2   0   2     1078.27     1072.70     11.25 o 
   4   0   2     1916.29     1867.58     17.60 o 
   6   0   2      684.11      706.74      9.78 o 
   8   0   2       26.79       31.17      4.09 o 
  10   0   2       37.39       34.52      4.66 o 
  12   0   2        3.13       11.27      5.59 o 
  14   0   2       11.35        4.92      6.24 o 
  16   0   2       18.04       16.89      7.92 o 
   1   1   2      141.82      140.23      2.86 o 
   2   1   2      546.32      535.86      5.15 o 
   3   1   2      447.72      429.76      4.49 o 
   4   1   2     1250.09     1266.94      8.70 o 
   5   1   2       70.74       80.65      2.41 o 
   6   1   2       37.58       37.80      2.40 o 
   7   1   2       17.08       15.28      2.47 o 
   8   1   2       54.98       55.77      3.24 o 
   9   1   2       18.75       18.66      3.26 o 
  10   1   2      122.11      114.86      5.11 o 
  11   1   2       31.70       36.43      4.82 o 
  12   1   2       43.17       52.34      4.48 o 
  13   1   2       22.85       19.02      4.37 o 
  14   1   2        1.76        3.59      4.24 o 
  15   1   2        7.37        3.80      4.73 o 
  16   1   2        9.36        4.93      5.19 o 
  17   1   2        1.95       -2.52      7.93 o 
   0   2   2      193.41      187.23      4.25 o 
   1   2   2       63.40       68.55      2.21 o 
   2   2   2       42.18       45.33      1.97 o 
   3   2   2       48.52       53.07      2.01 o 
   4   2   2       99.32      100.89      2.49 o 
   5   2   2       37.71       38.04      2.29 o 
   6   2   2      174.96      170.15      4.45 o 
   7   2   2       17.95       19.39      2.49 o 
   8   2   2       68.88       66.07      3.82 o 
   9   2   2       32.60       29.34      3.44 o 
  10   2   2       96.82       87.76      4.47 o 
  11   2   2       32.09       35.46      4.08 o 
  12   2   2        3.96        4.05      3.46 o 
  13   2   2        4.18        7.01      3.68 o 
  14   2   2        1.59        3.10      3.91 o 
  15   2   2        0.17       -4.25      4.25 o 
  16   2   2       40.04       45.01      6.87 o 
  17   2   2        3.36       -7.56      7.56 o 
   1   3   2      198.50      194.89      3.01 o 
   2   3   2       62.54       68.78      2.30 o 
   3   3   2       76.89       77.77      2.95 o 
   4   3   2        9.50        6.26      1.84 o 
   5   3   2       19.03       17.53      2.54 o 
   6   3   2       14.60       11.09      2.43 o 
   7   3   2        7.18        6.26      2.59 o 
   8   3   2      141.21      137.33      4.58 o 
   9   3   2       20.33       25.07      3.49 o 
  10   3   2      111.29       99.68      4.75 o 
  11   3   2       69.78       73.85      4.54 o 
  12   3   2        2.40        3.53      3.39 o 
  13   3   2       26.71       28.84      4.28 o 
  14   3   2       14.40       13.35      4.16 o 
  15   3   2       14.09       14.59      4.52 o 
  16   3   2       22.14       11.41      6.64 o 
  17   3   2        0.80       -0.23      7.96 o 
   0   4   2      317.81      308.16      5.26 o 
   1   4   2      140.71      139.60      2.71 o 
   2   4   2        1.19       -1.47      1.47 o 
   3   4   2      238.38      235.01      3.76 o 
   4   4   2        4.35        6.45      2.21 o 
   5   4   2        0.67        3.84      2.61 o 
   6   4   2       24.19       21.13      2.80 o 
   7   4   2        1.75        3.44      2.53 o 
   8   4   2      206.30      215.26      6.90 o 
   9   4   2       25.49       28.01      3.58 o 
  10   4   2      103.13      101.83      4.94 o 
  11   4   2       15.38       13.27      3.60 o 
  12   4   2        8.51        5.54      3.63 o 
  13   4   2        2.08        5.88      3.83 o 
  14   4   2       19.96       19.36      4.48 o 
  15   4   2        1.88        5.83      4.88 o 
  16   4   2       11.46       11.47      6.12 o 
  17   4   2        1.16        6.46      8.02 o 
   1   5   2      100.37       99.87      2.73 o 
   2   5   2      113.34      115.47      3.34 o 
   3   5   2       82.45       82.63      3.19 o 
   4   5   2       34.76       37.49      2.91 o 
   5   5   2       48.99       45.85      3.20 o 
   6   5   2        9.33        9.01      2.69 o 
   7   5   2       20.58       19.69      3.23 o 
   8   5   2        6.35        8.03      3.02 o 
   9   5   2      128.00      124.80      4.67 o 
  10   5   2       66.16       63.58      4.29 o 
  11   5   2       18.10       15.66      3.87 o 
  12   5   2        6.56        6.51      4.43 o 
  13   5   2        7.71        4.40      3.97 o 
  14   5   2        2.84       -3.45      4.20 o 
  15   5   2        6.46        7.42      5.15 o 
  16   5   2       14.16       13.62      6.12 o 
   0   6   2      113.81      116.70      5.15 o 
   1   6   2      117.78      122.73      4.00 o 
   2   6   2       39.58       40.71      2.77 o 
   3   6   2      193.65      206.13      4.84 o 
   4   6   2       13.45       11.30      2.67 o 
   5   6   2      114.02      108.31      4.13 o 
   6   6   2       55.76       51.15      3.78 o 
   7   6   2       94.04       92.57      5.64 o 
   8   6   2        2.15        0.70      3.03 o 
   9   6   2       62.64       64.91      3.98 o 
  10   6   2        0.53       -2.27      3.26 o 
  11   6   2       30.94       24.32      4.31 o 
  12   6   2       15.55       18.97      4.22 o 
  13   6   2        9.63       10.40      4.25 o 
  14   6   2        4.42        3.56      5.00 o 
  15   6   2        4.11        8.39      5.35 o 
  16   6   2        2.01        6.53      8.31 o 
   1   7   2       14.18       11.23      2.59 o 
   2   7   2       11.39       12.97      2.64 o 
   3   7   2       37.37       33.32      3.22 o 
   4   7   2      144.15      151.03      4.57 o 
   5   7   2       37.30       40.92      3.50 o 
   6   7   2       37.60       35.57      3.55 o 
   7   7   2      171.91      162.68      5.24 o 
   8   7   2        3.95        5.15      2.89 o 
   9   7   2       40.74       37.74      3.70 o 
  10   7   2        2.99        5.93      3.54 o 
  11   7   2       19.09       28.64      4.17 o 
  12   7   2       12.98       14.51      4.29 o 
  13   7   2        5.88       13.83      4.35 o 
  14   7   2       46.82       62.81      5.75 o 
  15   7   2       28.46       27.54      7.05 o 
   0   8   2       74.29       85.84      6.32 o 
   1   8   2       48.97       49.29      3.52 o 
   2   8   2       43.06       44.53      3.70 o 
   3   8   2       82.72       75.64      4.32 o 
   4   8   2       70.55       71.30      4.03 o 
   5   8   2      106.83       96.09      4.48 o 
   6   8   2      102.25       98.34      4.42 o 
   7   8   2       87.62       84.17      4.38 o 
   8   8   2       15.27       13.49      3.36 o 
   9   8   2       19.75       22.76      3.51 o 
  10   8   2        9.46       14.21      3.94 o 
  11   8   2        1.29        2.10      3.85 o 
  12   8   2       51.77       52.63      4.91 o 
  13   8   2        8.29       10.15      4.53 o 
  14   8   2        0.07       -0.64      5.76 o 
  15   8   2       10.28      -11.94     11.94 o 
   1   9   2        2.20        3.78      2.88 o 
   2   9   2       10.41        7.90      3.22 o 
   3   9   2        8.24        3.40      3.27 o 
   4   9   2       40.35       38.43      3.94 o 
   5   9   2       21.28       27.81      3.85 o 
   6   9   2       20.37       21.43      3.61 o 
   7   9   2       36.31       37.48      3.99 o 
   8   9   2       22.15       23.78      3.61 o 
   9   9   2        0.34        2.16      3.25 o 
  10   9   2       14.87       12.29      3.63 o 
  11   9   2       17.07       31.54      4.28 o 
  12   9   2       36.91       51.16      6.12 o 
  13   9   2       13.21       20.62      5.64 o 
  14   9   2        5.10        1.79     10.33 o 
   0  10   2      263.74      268.63     12.42 o 
   1  10   2       76.91       83.58      4.79 o 
   2  10   2       44.01       45.41      4.03 o 
   3  10   2       89.17       85.02      4.72 o 
   4  10   2       31.41       29.59      3.96 o 
   5  10   2        9.43        9.22      3.62 o 
   6  10   2       30.52       29.46      4.14 o 
   7  10   2       40.73       43.70      4.50 o 
   8  10   2       16.75       21.17      4.03 o 
   9  10   2       12.57       17.37      3.82 o 
  10  10   2        9.79       14.16      4.37 o 
  11  10   2        8.14       13.20      4.52 o 
  12  10   2        7.78       17.11      5.14 o 
  13  10   2        1.97        2.46      9.53 o 
   1  11   2        8.12        7.39      3.77 o 
   2  11   2      290.74      270.04      7.50 o 
   3  11   2       59.60       61.10      4.60 o 
   4  11   2        9.82        7.02      3.63 o 
   5  11   2      131.05      128.94      5.70 o 
   6  11   2       40.10       38.41      4.55 o 
   7  11   2        3.11       -2.28      4.47 o 
   8  11   2      119.32      112.68      6.65 o 
   9  11   2        6.26        3.10      4.32 o 
  10  11   2       24.99       28.45      6.08 o 
  11  11   2        3.81       10.38      5.01 o 
  12  11   2        6.33       17.20      9.96 o 
   0  12   2      247.54      217.66     14.40 o 
   1  12   2        9.52       15.82      4.08 o 
   2  12   2        3.89       -3.66      3.66 o 
   3  12   2        5.11        2.10      3.96 o 
   4  12   2        4.83        6.07      3.81 o 
   5  12   2        4.42        8.61      4.08 o 
   6  12   2       19.12       23.69      4.55 o 
   7  12   2        3.13        3.83      4.40 o 
   8  12   2       18.85        9.62      5.16 o 
   9  12   2        0.63        2.75      4.50 o 
  10  12   2        3.16        6.22      5.12 o 
  11  12   2        4.31       21.08     10.01 o 
   1  13   2        9.61       15.08      4.77 o 
   2  13   2        4.21        9.22      4.43 o 
   3  13   2        2.86        0.58      4.21 o 
   4  13   2        7.42       10.12      4.29 o 
   5  13   2        1.11       -2.41      4.47 o 
   6  13   2        7.43        1.10      4.62 o 
   7  13   2        6.20        6.33      6.76 o 
   8  13   2        1.09        7.98      5.34 o 
   9  13   2        5.37       20.66      9.17 o 
   0  14   2       15.95       21.81      7.58 o 
   1  14   2        0.27        4.28      5.02 o 
   2  14   2        4.44        9.45      5.87 o 
   3  14   2        0.66        0.02      6.86 o 
   4  14   2       23.53       21.81      5.72 o 
   5  14   2        2.95        1.06      5.04 o 
   6  14   2       11.38        5.60      5.14 o 
   7  14   2        1.32        2.24      6.90 o 
   8  14   2        0.02       -1.58      9.92 o 
   1  15   2        1.90        4.31      6.47 o 
   2  15   2        3.34       -5.71      5.98 o 
   3  15   2        0.43       -1.52      7.05 o 
   4  15   2        5.85        0.97      6.20 o 
   5  15   2        3.43       15.55      9.37 o 
   6  15   2        7.00       14.43     14.77 o 
   2   0   3       46.15       46.68      3.90 o 
   4   0   3      338.07      318.44      8.68 o 
   6   0   3      240.08      230.13      8.06 o 
   8   0   3        8.05        8.97      4.76 o 
  10   0   3        6.18        7.85      5.51 o 
  12   0   3        4.67       -3.32      5.87 o 
  14   0   3        2.71       -5.10      7.29 o 
   0   1   3       31.87       30.56      4.05 o 
   1   1   3       67.78       76.20      3.19 o 
   2   1   3       45.91       50.57      2.83 o 
   3   1   3       12.78       11.37      2.61 o 
   4   1   3      199.34      190.18      4.61 o 
   5   1   3       19.55       18.12      2.93 o 
   6   1   3      311.17      283.52      6.67 o 
   7   1   3        1.53        0.95      2.75 o 
   8   1   3       77.57       80.51      4.79 o 
   9   1   3        0.13        6.02      3.49 o 
  10   1   3        7.24        3.71      3.66 o 
  11   1   3        4.92        1.60      3.95 o 
  12   1   3        5.09        2.81      4.42 o 
  13   1   3        7.11        0.02      4.84 o 
  14   1   3       12.72       11.54      5.68 o 
   1   2   3       27.32       27.64      2.49 o 
   2   2   3        2.55        1.06      1.97 o 
   3   2   3       63.22       70.28      3.43 o 
   4   2   3        6.95        7.83      2.50 o 
   5   2   3        3.91        5.10      2.64 o 
   6   2   3       54.82       48.77      3.75 o 
   7   2   3        3.99        5.04      2.91 o 
   8   2   3       83.92       88.69      4.96 o 
   9   2   3       19.78       19.52      3.80 o 
  10   2   3        3.02        0.16      3.41 o 
  11   2   3       17.94       14.47      4.40 o 
  12   2   3        2.59       -4.17      4.17 o 
  13   2   3        4.27        2.09      4.96 o 
  14   2   3        3.49       -3.48      5.49 o 
   0   3   3        5.38        9.34      3.35 o 
   1   3   3       12.30        9.86      2.20 o 
   2   3   3       15.45       13.28      2.60 o 
   3   3   3        1.01       -0.56      2.23 o 
   4   3   3       12.59       12.67      2.83 o 
   5   3   3        7.61        5.61      2.46 o 
   6   3   3       21.19       20.29      3.24 o 
   7   3   3       13.08       11.60      3.30 o 
   8   3   3       34.01       37.91      3.92 o 
   9   3   3       17.13       13.99      3.59 o 
  10   3   3       17.95       16.26      4.01 o 
  11   3   3        0.68        0.44      4.49 o 
  12   3   3        3.94        7.10      4.71 o 
  13   3   3        8.91        5.93      5.31 o 
  14   3   3        4.32       -6.80      6.80 o 
   1   4   3       91.90       93.61      3.64 o 
   2   4   3       10.71        8.11      2.81 o 
   3   4   3        4.80        2.21      2.45 o 
   4   4   3       10.74       14.40      2.83 o 
   5   4   3        0.17        1.83      2.39 o 
   6   4   3       46.70       43.64      4.00 o 
   7   4   3        6.46        7.16      3.17 o 
   8   4   3       73.29       76.16      4.69 o 
   9   4   3        5.06        2.51      3.40 o 
  10   4   3       23.03       21.51      4.05 o 
  11   4   3       11.00        5.34      4.04 o 
  12   4   3       11.22        2.54      4.50 o 
  13   4   3        5.63        2.11      4.83 o 
  14   4   3        2.21        1.64     10.26 o 
   0   5   3       54.54       57.15      5.12 o 
   1   5   3       46.24       47.78      3.66 o 
   2   5   3       19.13       17.64      3.09 o 
   3   5   3       55.62       55.55      4.03 o 
   4   5   3        8.76       12.14      2.98 o 
   5   5   3        0.77        1.65      2.85 o 
   6   5   3        5.82        6.20      2.74 o 
   7   5   3       55.94       65.05      4.41 o 
   8   5   3       34.93       32.54      3.90 o 
   9   5   3        2.24       10.05      3.95 o 
  10   5   3        5.28        4.23      3.90 o 
  11   5   3       18.62       19.35      4.30 o 
  12   5   3        0.16        4.97      4.38 o 
  13   5   3        5.83       -2.75      6.72 o 
  14   5   3        2.32        3.63     11.24 o 
   1   6   3       40.58       39.95      4.35 o 
   2   6   3        5.88        7.98      2.86 o 
   3   6   3        2.22       -1.75      2.74 o 
   4   6   3       51.23       44.42      3.87 o 
   5   6   3       48.32       53.73      4.07 o 
   6   6   3        0.72       -1.03      3.03 o 
   7   6   3       60.13       74.54      4.77 o 
   8   6   3        4.85       11.65      3.70 o 
   9   6   3       25.17       30.85      4.52 o 
  10   6   3        1.10        8.95      3.70 o 
  11   6   3        3.73        6.26      3.97 o 
  12   6   3        5.29        5.45      4.73 o 
  13   6   3        1.26        9.36     10.43 o 
   0   7   3       19.16       18.64      5.39 o 
   1   7   3        5.79        3.20      3.16 o 
   2   7   3       10.10        6.23      3.23 o 
   3   7   3       61.92       60.38      4.28 o 
   4   7   3       21.60       20.51      3.60 o 
   5   7   3       28.64       25.71      3.80 o 
   6   7   3       41.20       41.93      4.21 o 
   7   7   3        5.08       11.16      3.35 o 
   8   7   3       11.97       10.11      3.42 o 
   9   7   3        2.85       10.31      3.52 o 
  10   7   3        9.01       15.63      4.51 o 
  11   7   3        0.42       -2.70      6.26 o 
  12   7   3       12.95       22.23      5.01 o 
  13   7   3        9.55       49.82     19.08 o 
   1   8   3       19.08       17.36      3.87 o 
   2   8   3       21.34       25.24      3.92 o 
   3   8   3        1.15       -1.22      3.33 o 
   4   8   3       22.13       23.90      3.92 o 
   5   8   3       59.18       58.37      4.69 o 
   6   8   3        3.23        2.98      3.87 o 
   7   8   3       51.77       51.34      4.90 o 
   8   8   3        4.85        5.13      3.78 o 
   9   8   3        8.57       11.26      3.97 o 
  10   8   3        4.30        8.89      4.23 o 
  11   8   3        1.04        8.94      4.18 o 
  12   8   3        5.77       10.96      6.65 o 
   0   9   3       13.29       10.65      5.74 o 
   1   9   3        0.75       -0.48      3.68 o 
   2   9   3       50.33       52.69      4.78 o 
   3   9   3       13.68       14.52      3.94 o 
   4   9   3       38.83       35.72      4.72 o 
   5   9   3       13.12       15.88      4.06 o 
   6   9   3        2.20        4.58      3.90 o 
   7   9   3        4.23        4.79      4.88 o 
   8   9   3        4.14        8.37      3.91 o 
   9   9   3        1.47       10.27      4.29 o 
  10   9   3        4.79        9.41      4.43 o 
  11   9   3        2.53       19.30      8.33 o 
   1  10   3        7.00        5.04      4.16 o 
   2  10   3        6.47        1.83      4.18 o 
   3  10   3        0.78       -0.04      3.92 o 
   4  10   3       11.80       11.84      4.46 o 
   5  10   3       43.10       35.73      5.04 o 
   6  10   3        0.31       -0.55      4.04 o 
   7  10   3       12.09       10.28      4.24 o 
   8  10   3       20.01       19.75      4.74 o 
   9  10   3        4.88       11.41      4.34 o 
  10  10   3       25.07       57.34     14.76 o 
   0  11   3      207.21      198.76     13.00 o 
   1  11   3        0.26       -4.39      4.39 o 
   2  11   3       62.20       64.30      6.22 o 
   3  11   3       36.83       27.00      5.52 o 
   4  11   3        7.10        6.18      4.59 o 
   5  11   3        6.05        0.19      4.72 o 
   6  11   3       11.16        7.51      4.96 o 
   7  11   3       19.68       22.72      4.72 o 
   8  11   3       12.82       23.71      7.86 o 
   9  11   3        1.66       13.85      9.08 o 
   1  12   3        6.08        8.93      5.66 o 
   2  12   3       26.15       19.79      5.84 o 
   3  12   3        3.97       -4.98      4.98 o 
   4  12   3        8.81        3.77      4.83 o 
   5  12   3        5.33        3.97      5.31 o 
   6  12   3        0.08       -8.38      8.38 o 
   7  12   3        1.60       18.34      9.51 o 
   0  13   3        3.10        6.55     11.79 o 
   1  13   3        1.07        2.94      9.36 o 
   2  13   3        6.93        5.58     12.29 o 
   3  13   3        1.90      -12.91     15.47 o 
   4  13   3        1.78      -16.02     18.47 o 
   5  13   3        0.44        4.70     11.49 o 
   0   0   4       89.60      119.68     16.25 o 
   2   0   4       13.13        7.26      4.85 o 
   4   0   4        0.93        0.52      4.21 o 
   6   0   4       57.03       49.83      6.77 o 
   8   0   4       91.70       79.47      8.17 o 
  10   0   4        7.22        0.28      7.06 o 
   1   1   4        7.43        6.26      5.73 o 
   2   1   4       21.03       33.32      5.68 o 
   3   1   4        2.81       12.61      4.54 o 
   4   1   4        8.41       10.68      4.26 o 
   5   1   4        4.79        2.50      3.62 o 
   6   1   4       68.04       65.41      7.70 o 
   7   1   4        7.23        8.08      3.90 o 
   8   1   4       34.35       32.78      4.78 o 
   9   1   4        1.31        0.72      4.44 o 
  10   1   4        3.06       -0.86      5.15 o 
  11   1   4        0.49       -9.72     16.68 o 
   0   2   4        4.40        6.45      5.66 o 
   1   2   4        2.15        0.20      3.55 o 
   2   2   4        2.66        7.57      4.24 o 
   3   2   4        0.35        6.69      2.85 o 
   4   2   4        5.08       15.10      3.67 o 
   5   2   4       16.75       21.74      3.96 o 
   6   2   4       19.10       20.94      4.56 o 
   7   2   4        5.66        1.88      4.06 o 
   8   2   4       19.83       17.53      4.93 o 
   9   2   4        2.00       -2.43      4.48 o 
  10   2   4        1.62        5.18      7.29 o 
  11   2   4        1.13       -3.38     16.65 o 
   1   3   4       14.28       13.58      3.41 o 
   2   3   4        4.79        2.51      3.61 o 
   3   3   4        4.01       12.69      6.04 o 
   4   3   4       17.22       18.47      4.75 o 
   5   3   4        1.50       10.01      4.59 o 
   6   3   4       29.73       34.81      4.41 o 
   7   3   4        3.89        1.59      3.90 o 
   8   3   4        4.15        7.33      4.91 o 
   9   3   4        2.84        0.35      5.10 o 
  10   3   4        2.65        2.44     10.43 o 
   0   4   4        0.26        2.75      4.56 o 
   1   4   4       10.99        8.78      3.96 o 
   2   4   4        3.96        6.70      3.46 o 
   3   4   4        7.66       19.84      8.47 o 
   4   4   4        7.37       12.27      4.29 o 
   5   4   4        2.34       -0.53      6.94 o 
   6   4   4       26.00       36.53      4.42 o 
   7   4   4        2.17        3.25      3.92 o 
   8   4   4        5.17       11.10      5.00 o 
   9   4   4        0.34        7.43      5.99 o 
  10   4   4        3.53        8.52     15.28 o 
   1   5   4       23.43       18.30      4.03 o 
   2   5   4        0.90       -3.41      3.41 o 
   3   5   4        2.01        3.74      4.54 o 
   4   5   4        5.00        6.06      3.89 o 
   5   5   4       31.65       52.44      7.32 o 
   6   5   4       19.22       25.45      4.85 o 
   7   5   4        5.36        8.62      4.74 o 
   8   5   4        2.29        2.27      4.76 o 
   9   5   4        5.14        5.53      8.43 o 
  10   5   4        0.26       -1.27     11.18 o 
   0   6   4        3.27       -5.71      7.87 o 
   1   6   4        5.42       -3.13      3.89 o 
   2   6   4       22.44       21.36      4.51 o 
   3   6   4       22.88       25.47      4.58 o 
   4   6   4        0.44        6.43      5.09 o 
   5   6   4        3.05        3.07      4.70 o 
   6   6   4        1.81       12.23      4.38 o 
   7   6   4        2.04       10.46      4.42 o 
   8   6   4        3.70        1.05      9.14 o 
   9   6   4        1.29        8.65     15.14 o 
   1   7   4       15.91       15.14      4.65 o 
   2   7   4        6.63        8.02      4.54 o 
   3   7   4        9.39        4.87      4.54 o 
   4   7   4        4.92        5.37      5.16 o 
   5   7   4       26.34       39.49      5.53 o 
   6   7   4        6.00       18.38      4.90 o 
   7   7   4        0.91       19.02      8.75 o 
   8   7   4        3.13       10.12     10.02 o 
   0   8   4       14.05        7.64      6.69 o 
   1   8   4        3.59       -0.36      4.73 o 
   2   8   4       12.20        4.01      4.78 o 
   3   8   4       21.63       21.14      5.55 o 
   4   8   4        3.49       -1.37      5.25 o 
   5   8   4        2.28        6.86      8.28 o 
   6   8   4        5.69        9.27      9.68 o 
   1   9   4        3.68       -5.60      5.60 o 
   2   9   4        0.75       -1.24      5.68 o 
   3   9   4        0.26      -12.14     12.44 o 
   4   9   4        4.34       -8.98     12.03 o 
                                                 
